# Supplementary material for: Risk Factors for Severe Pain and Impairment of Daily Life Activities after Cesarean Section—A Prospective Multi-Center Study of 11,932 Patients
Source: J Clin Med. 2023 Nov 9;12(22):6999. doi: 10.3390/jcm12226999 (PMC10672043; doi:10.3390/jcm12226999)
Supplement: Supplementary file 1 [file jcm-12-06999-s001.zip]

Archive with 1 entries (1 files):
- jcm-2658001-supplementary.pdf
